# Supplementary material for: Recent Advancements in Polyphenylsulfone Membrane Modification Methods for Separation Applications
Source: Membranes (Basel). 2022 Feb 21;12(2):247. doi: 10.3390/membranes12020247 (PMC8876851; doi:10.3390/membranes12020247)
Supplement: Supplementary file 1 [file membranes-12-00247-s001.zip]

Archive with 1 entries (1 files):
- membranes-1592640-supplementary.pdf
